# Supplementary material for: MiR-31 improves spinal cord injury in mice by promoting the migration of bone marrow mesenchymal stem cells
Source: PLoS One. 2022 Sep 6;17(9):e0272499. doi: 10.1371/journal.pone.0272499 (PMC9447891; doi:10.1371/journal.pone.0272499)
Supplement: S1 File — (ZIP) [file pone.0272499.s001.zip]

Archive with 88 entries (67 files):
- supporting information/
- supporting information/CXCR4-immunohistochemical.xlsx
- supporting information/IL-17ELISA.xlsx
- supporting information/IL-6ELISA.xlsx
- supporting information/MMP2-immunohistochemical.xlsx
- supporting information/WB/
- supporting information/WB/animal-WB.tif
- supporting information/WB/cell-WB.tif
- supporting information/data.xlsx
- supporting information/immunohistochemical/
- supporting information/immunohistochemical/controlCXCR4/
- supporting information/immunohistochemical/controlCXCR4/5days/
- supporting information/immunohistochemical/controlCXCR4/5days/1.jpg
- supporting information/immunohistochemical/controlCXCR4/5days/2.jpg
- supporting information/immunohistochemical/controlCXCR4/5days/3.jpg
- supporting information/immunohistochemical/controlCXCR4/5days/4.jpg
- supporting information/immunohistochemical/controlCXCR4/5days/5.jpg
- supporting information/immunohistochemical/controlCXCR4/7days/
- supporting information/immunohistochemical/controlCXCR4/7days/1.jpg
- supporting information/immunohistochemical/controlCXCR4/7days/2.jpg
- supporting information/immunohistochemical/controlCXCR4/7days/3.jpg
- supporting information/immunohistochemical/controlCXCR4/7days/4.jpg
- supporting information/immunohistochemical/controlCXCR4/7days/5.jpg
- supporting information/immunohistochemical/controlMMP2/
- supporting information/immunohistochemical/controlMMP2/5days/
- supporting information/immunohistochemical/controlMMP2/5days/1.jpg
- supporting information/immunohistochemical/controlMMP2/5days/2.jpg
- supporting information/immunohistochemical/controlMMP2/5days/3.jpg
- supporting information/immunohistochemical/controlMMP2/5days/4.jpg
- supporting information/immunohistochemical/controlMMP2/5days/5.jpg
- supporting information/immunohistochemical/controlMMP2/7days/
- supporting information/immunohistochemical/controlMMP2/7days/1.jpg
- supporting information/immunohistochemical/controlMMP2/7days/2.jpg
- supporting information/immunohistochemical/controlMMP2/7days/3.jpg
- supporting information/immunohistochemical/controlMMP2/7days/4.jpg
- supporting information/immunohistochemical/controlMMP2/7days/5.jpg
- supporting information/immunohistochemical/miR-31agomir CXCR4/
- supporting information/immunohistochemical/miR-31agomir CXCR4/5days/
- supporting information/immunohistochemical/miR-31agomir CXCR4/5days/1.jpg
- supporting information/immunohistochemical/miR-31agomir CXCR4/5days/2.jpg
- supporting information/immunohistochemical/miR-31agomir CXCR4/5days/3.jpg
- supporting information/immunohistochemical/miR-31agomir CXCR4/5days/4.jpg
- supporting information/immunohistochemical/miR-31agomir CXCR4/5days/5.jpg
- supporting information/immunohistochemical/miR-31agomir CXCR4/7days/
- supporting information/immunohistochemical/miR-31agomir CXCR4/7days/1.jpg
- supporting information/immunohistochemical/miR-31agomir CXCR4/7days/2.jpg
- supporting information/immunohistochemical/miR-31agomir CXCR4/7days/3.jpg
- supporting information/immunohistochemical/miR-31agomir CXCR4/7days/4.jpg
- supporting information/immunohistochemical/miR-31agomir CXCR4/7days/5.jpg
- supporting information/immunohistochemical/miR-31agomirMMP2/
- supporting information/immunohistochemical/miR-31agomirMMP2/5days/
- supporting information/immunohistochemical/miR-31agomirMMP2/5days/1.jpg
- supporting information/immunohistochemical/miR-31agomirMMP2/5days/2.jpg
- supporting information/immunohistochemical/miR-31agomirMMP2/5days/3.jpg
- supporting information/immunohistochemical/miR-31agomirMMP2/5days/4.jpg
- supporting information/immunohistochemical/miR-31agomirMMP2/5days/5.jpg
- supporting information/immunohistochemical/miR-31agomirMMP2/7days/
- supporting information/immunohistochemical/miR-31agomirMMP2/7days/1.jpg
- supporting information/immunohistochemical/miR-31agomirMMP2/7days/2.jpg
- supporting information/immunohistochemical/miR-31agomirMMP2/7days/3.jpg
- supporting information/immunohistochemical/miR-31agomirMMP2/7days/4.jpg
- supporting information/immunohistochemical/miR-31agomirMMP2/7days/5.jpg
- supporting information/immunohistochemical/miR-31antagomirCXCR4/
- supporting information/immunohistochemical/miR-31antagomirCXCR4/5days/
- supporting information/immunohistochemical/miR-31antagomirCXCR4/5days/1.jpg
- supporting information/immunohistochemical/miR-31antagomirCXCR4/5days/2.jpg
- supporting information/immunohistochemical/miR-31antagomirCXCR4/5days/3.jpg
- supporting information/immunohistochemical/miR-31antagomirCXCR4/5days/4.jpg
- supporting information/immunohistochemical/miR-31antagomirCXCR4/5days/5.jpg
- supporting information/immunohistochemical/miR-31antagomirCXCR4/7days/
- supporting information/immunohistochemical/miR-31antagomirCXCR4/7days/1.jpg
- supporting information/immunohistochemical/miR-31antagomirCXCR4/7days/2.jpg
- supporting information/immunohistochemical/miR-31antagomirCXCR4/7days/3.jpg
- supporting information/immunohistochemical/miR-31antagomirCXCR4/7days/4.jpg
- supporting information/immunohistochemical/miR-31antagomirCXCR4/7days/5.jpg
- supporting information/immunohistochemical/miR-31antagomirMMP2/
- supporting information/immunohistochemical/miR-31antagomirMMP2/5days/
- supporting information/immunohistochemical/miR-31antagomirMMP2/5days/1.jpg
- supporting information/immunohistochemical/miR-31antagomirMMP2/5days/2.jpg
- supporting information/immunohistochemical/miR-31antagomirMMP2/5days/3.jpg
- supporting information/immunohistochemical/miR-31antagomirMMP2/5days/4.jpg
- supporting information/immunohistochemical/miR-31antagomirMMP2/5days/5.jpg
- supporting information/immunohistochemical/miR-31antagomirMMP2/7days/
- supporting information/immunohistochemical/miR-31antagomirMMP2/7days/1.jpg
- supporting information/immunohistochemical/miR-31antagomirMMP2/7days/2.jpg
- supporting information/immunohistochemical/miR-31antagomirMMP2/7days/3.jpg
- supporting information/immunohistochemical/miR-31antagomirMMP2/7days/4.jpg
- supporting information/immunohistochemical/miR-31antagomirMMP2/7days/5.jpg
