# Supplementary material for: MiR-31 improves spinal cord injury in mice by promoting the migration of bone marrow mesenchymal stem cells
Source: PLoS One. 2022 Sep 6;17(9):e0272499. doi: 10.1371/journal.pone.0272499 (PMC9447891; doi:10.1371/journal.pone.0272499)
Supplement: S1 File — (ZIP) [file pone.0272499.s001.zip › supporting information/CXCR4-immunohistochemical.xlsx]

## Sheet: Sheet1
control		miR-31agomir		miR-31antagomir					control		miR-31agomir		miR-31antagomir
5days	7days	5days	7days	5days	7days				5days	7days	5days	7days	5days	7days
16	17	32	50	6	4			mean	15.8	16.4	30.8	48.8	4.4	4.4
17	16	32	50	5	6			SD	0.748331	0.489898	1.16619	1.16619	1.0198	1.0198
16	17	29	49	4	3
15	16	31	48	4	5
15	16	30	47	3	4
		Note: number of positive cells
