# Supplementary material for: MiR-31 improves spinal cord injury in mice by promoting the migration of bone marrow mesenchymal stem cells
Source: PLoS One. 2022 Sep 6;17(9):e0272499. doi: 10.1371/journal.pone.0272499 (PMC9447891; doi:10.1371/journal.pone.0272499)
Supplement: S1 File — (ZIP) [file pone.0272499.s001.zip › supporting information/IL-17ELISA.xlsx]

## Sheet: Normal and SCI
Normal			SCI				Normal	SCI
OD value	relative content(pg/mL)		OD value	relative content(pg/mL)		mean	7.3107	43.5042
0.017	7.05232		0.221	42.8314		SD	0.332419	0.754994
0.021	7.69821		0.219	42.4525
0.021	7.69821		0.217	44.0742
0.018	7.21358		0.276	44.4687
0.016	6.89119		0.199	43.6943

## Sheet: After treatment
5 days							7 days
control		miR-31agomir		miR-31antagomir			control		miR-31agomir		miR-31antagomir
OD value	relative content(pg/mL)	OD value	relative content(pg/mL)	OD value	relative content(pg/mL)		OD value	relative content(pg/mL)	OD value	relative content(pg/mL)	OD value	relative content(pg/mL)
0.201	39.0676	0.201	39.0676	0.219	42.4525		0.197	38.3216	0.161	31.7071	0.217	42.0742
0.196	38.1354	0.189	36.8361	0.223	43.2108		0.196	38.1354	0.163	32.0698	0.221	42.8314
0.21	40.7544	0.187	36.4661	0.22	42.6419		0.199	38.6943	0.154	30.4418	0.219	42.4525
0.201	39.0676	0.21	40.7544	0.218	42.2633		0.201	39.0676	0.149	29.5423	0.216	41.8852
0.211	40.9426	0.211	40.9426	0.218	42.2633		0.189	36.8361	0.147	29.1834	0.209	40.5665
0.199	38.6943	0.21	40.7544	0.217	42.0742		0.186	36.2813	0.163	32.0698	0.214	41.5077
0.205	39.8159	0.198	38.5079	0.209	40.5665		0.194	37.7635	0.17	33.3438	0.205	39.8159
0.206	40.0034	0.186	36.2813	0.201	39.0676		0.185	36.0967	0.172	33.709	0.187	36.4661
0.207	40.1909	0.185	36.0967	0.2	38.8809		0.188	36.651	0.173	33.8919	0.2	38.8809
0.2	38.8809	0.183	35.7278	0.213	41.3192		0.191	37.2066	0.161	31.7071	0.215	41.6964
0.199	38.6943	0.192	37.3921	0.212	41.1308		0.189	36.8361	0.159	31.3449	0.213	41.3192
0.201	39.0676	0.191	37.2066	0.203	39.4415		0.19	37.0213	0.148	29.3628	0.204	39.6286
mean	39.4429	mean	38.0028	mean	41.276		mean	37.4093	mean	31.5311	mean	40.7604
SD	0.844126	SD	1.8636	SD	1.41672		SD	0.926697	SD	1.57147	SD	1.73384
