# Supplementary material for: MiR-31 improves spinal cord injury in mice by promoting the migration of bone marrow mesenchymal stem cells
Source: PLoS One. 2022 Sep 6;17(9):e0272499. doi: 10.1371/journal.pone.0272499 (PMC9447891; doi:10.1371/journal.pone.0272499)
Supplement: S1 File — (ZIP) [file pone.0272499.s001.zip › supporting information/IL-6ELISA.xlsx]

## Sheet: Normal and SCI
Normal			SCI				Normal	SCI
OD value	relative content(pg/mL)		OD value	relative content (pg/mL)		mean	29.3584	195.901
0.115	31.5115		0.535	166.381		SD	3.45071	20.3559
0.104	28.2141		0.652	207.064
0.122	33.6161		0.675	215.221
0.088	23.4392		0.565	176.684
0.11	30.0112		0.672	214.155

## Sheet: After treatment
5 days							7 days
control		miR-31agomir		miR-31antagomir			control		miR-31agomir		miR-31antagomir
OD value	relative content(pg/mL)	OD value	relative content(pg/mL)	OD value	relative content(pg/mL)		OD value	relative content(pg/mL)	OD value	relative content(pg/mL)	OD value	relative content(pg/mL)
0.537	167.064	0.401	121.452	0.623	196.852		0.501	154.812	0.232	67.3259	0.511	158.202
0.498	153.796	0.338	100.944	0.532	165.354		0.487	150.082	0.213	61.4177	0.521	161.602
0.529	164.33	0.378	113.919	0.531	165.013		0.503	155.489	0.199	57.0871	0.519	160.922
0.558	174.27	0.402	121.781	0.567	177.372		0.431	131.356	0.221	63.901	0.498	153.796
0.541	168.433	0.398	120.467	0.542	168.775		0.42	127.714	0.219	63.2796	0.513	158.881
0.478	147.051	0.387	116.861	0.498	153.796		0.398	120.467	0.231	67.0141	0.506	156.506
0.449	137.341	0.379	114.246	0.501	154.812		0.453	138.675	0.197	56.47	0.487	150.082
0.521	161.602	0.364	109.36	0.519	160.922		0.434	132.351	0.199	57.0871	0.502	155.15
0.534	166.038	0.365	109.685	0.536	166.721		0.43	131.024	0.213	61.4177	0.514	159.221
0.532	165.354	0.347	103.85	0.535	166.38		0.451	138.008	0.225	65.1451	0.488	150.419
0.524	162.624	0.342	102.234	0.527	163.647		0.45	137.674	0.214	61.7278	0.478	147.051
0.497	153.458	0.337	100.622	0.501	154.812		0.447	136.674	0.222	64.2119	0.486	149.745
mean	160.113	mean	111.285	mean	166.205		mean	137.861	mean	62.1737	mean	155.131
SD	9.9171	SD	7.68507	SD	11.2584		SD	10.3057	SD	3.5682	SD	4.66641
