# Supplementary material for: MiR-31 improves spinal cord injury in mice by promoting the migration of bone marrow mesenchymal stem cells
Source: PLoS One. 2022 Sep 6;17(9):e0272499. doi: 10.1371/journal.pone.0272499 (PMC9447891; doi:10.1371/journal.pone.0272499)
Supplement: S1 File — (ZIP) [file pone.0272499.s001.zip › supporting information/MMP2-immunohistochemical.xlsx]

## Sheet: Sheet1
control		miR-31agomir		miR-31antagomir				control		miR-31agomir		miR-31antagomir
5days	7days	5days	7days	5days	7days			5days	7days	5days	7days	5days	7days
17	15	30	46	6	7		mean	16.6	14	31.4	44	7.4	5
15	14	31	45	8	6		SD	1.0198	1.41421	1.0198	1.41421	0.8	1.41421
18	13	33	44	8	5
17	12	32	43	8	4
16	16	31	42	7	3
		Note: number of positive cells
