# Supplementary material for: MiR-31 improves spinal cord injury in mice by promoting the migration of bone marrow mesenchymal stem cells
Source: PLoS One. 2022 Sep 6;17(9):e0272499. doi: 10.1371/journal.pone.0272499 (PMC9447891; doi:10.1371/journal.pone.0272499)
Supplement: S1 File — (ZIP) [file pone.0272499.s001.zip › supporting information/data.xlsx]

## Sheet: Immunofluorescence cell identif
CD90	CD44	CD34			CD90	CD44	CD34
97.2	98.8	0.09		mean	98.4	98.66	0.14
97.4	100	0.1		SD	1.0198	1.61443	0.0469042
100	98.9	0.18
98.8	100	0.21
98.6	95.6	0.12
	Note: Positive rate(%)

## Sheet: PCR
	Expression level of Mir-31 gene			Expression level of Mir-31 gene			Expression level of Mir-31 gene
miR-31agomir	7.28125		miR-31antagomir	0.347363		control	1.00453
miR-31agomir	8.13524		miR-31antagomir	0.322309		control	1.05886
miR-31agomir	7.51194		miR-31antagomir	0.32298		control	0.936609
miR-31agomir	7.71516		miR-31antagomir	0.18154		control	0.976953
miR-31agomir	7.56162		miR-31antagomir	0.204385		control	1.02695
miR-31agomir	8.23458		miR-31antagomir	0.203961		control	0.996099
miR-31agomir	8.5995		miR-31antagomir	0.244898		control	0.879599
miR-31agomir	7.72348		miR-31antagomir	0.256895		control	1.09803
miR-31agomir	7.60659		miR-31antagomir	0.140754		control	1.02237
mean	7.81882		mean	0.247232		mean	1
SD	0.39393		SD	0.06738		SD	0.0609035

## Sheet: Transfection efficiency
	miR-31agomir	miR-31antagomir			miR-31agomir	miR-31antagomir
	97.4	94.5		mean	93.2667	94.4133
	91.9	94.3		SD	1.67438	1.10987
	93.7	95.3
	91.9	93.9
	90.8	92.4
	94.3	94.9
	93.8	97.2
	94.5	93.3
	94.8	94.7
	93.5	95.9
	91.6	93.4
	94.6	94.3
	91.7	93.7
	92.8	93.9
	91.7	94.5
		Note: Positive rate(%)

## Sheet: CCK8
24H			48H			72H
miR-31agomir	miR-31antagomir	control	miR-31agomir	miR-31antagomir	control	miR-31agomir	miR-31antagomir	control
0.246	0.204	0.232	0.336	0.192	0.226	0.382	0.163	0.229
0.282	0.213	0.236	0.296	0.189	0.232	0.398	0.153	0.234
0.349	0.221	0.238	0.42	0.157	0.237	0.449	0.159	0.241
0.265	0.192	0.245	0.295	0.168	0.258	0.367	0.143	0.236
0.259	0.198	0.234	0.345	0.183	0.239	0.378	0.152	0.228
							Note: OD value
		24H			48H			72H
		miR-31agomir	miR-31antagomir	control	miR-31agomir	miR-31antagomir	control	miR-31agomir	miR-31antagomir	control
	mean	0.2802	0.2056	0.237	0.3384	0.1778	0.2384	0.3948	0.154	0.2336
	SD	0.0362955	0.0103653	0.00447214	0.0455833	0.0132876	0.0107815	0.028868	0.00681175	0.00475815

## Sheet: wound-healing assay
miR-31agomir					miR-31antagomir					control
0H	12H	24	48		0H	12H	24	48		0H	12H	24	48
0	0.143696	0.422529	0.781721		0	0.0644413	0.123998	0.247675		0	0.0315578	0.143396	0.340185
0	0.130385	0.353208	0.751888		0	0.0836831	0.143506	0.243554		0	0.0410921	0.182615	0.227531
0	0.129267	0.403507	0.741696		0	0.110782	0.161649	0.24807		0	0.082637	0.245606	0.306579
0	0.154685	0.381678	0.831789		0	0.101649	0.11271	0.18931		0	0.104115	0.248209	0.305159
0	0.20974	0.386943	0.805066		0	0.0679122	0.15614	0.260829		0	0.0245694	0.199725	0.2685
		Note: Percentage of areas of cell migration(%)					Note: Percentage of areas of cell migration(%)					Note: Percentage of areas of cell migration(%)
	miR-31agomir					miR-31antagomir					control
	0H	12H	24	48		0H	12H	24	48		0H	12H	24	48
mean	0	0.153554	0.389573	0.782432	mean	0	0.153554	0.389573	0.782432	mean	0	0.0567944	0.20391	0.289591
SD	0	0.029604	0.0231167	0.0332903	SD	0	0.029604	0.0231167	0.0332903	SD	0	0.0310774	0.0395823	0.038437

## Sheet: Transwell
miR-31agomir	miR-31antagomir	control			miR-31agomir	miR-31antagomir	control
637	62	239		mean	570.6	83.3333	217
750	102	269		SD	116.555	17.7826	26.9271
738	98	247
648	101	234
773	117	235
602	85	208
594	82	235
514	86	224
538	87	219
538	92	217
504	77	189
407	70	194
438	84	165
470	63	201
408	44	179
	Note: number of cell migration

## Sheet: cell-WB
Ratio of gray value of destination strip to gray value of internal reference strip					contral		MMP2	CXCR4
	MMP2	CXCR4				mean	0.290232	0.228111
contral	0.215824	0.238757				SD	0.0547679	0.0457756
miR-31agomir	0.39944	0.36251
miR-31antagomir	0.10777	0.176744			miR-31agomir		MMP2	CXCR4
						mean	0.479748	0.377611
Ratio of gray value of destination strip to gray value of internal reference strip						SD	0.0569135	0.0673237
	MMP2	CXCR4
contral	0.346061	0.167488			miR-31antagomir		MMP2	CXCR4
miR-31agomir	0.515255	0.303751				mean	0.12945	0.136803
miR-31antagomir	0.111997	0.0854446				SD	0.0277242	0.0381371
Ratio of gray value of destination strip to gray value of internal reference strip
	MMP2	CXCR4
contral	0.308812	0.278088
miR-31agomir	0.52455	0.466572
miR-31antagomir	0.168581	0.148222

## Sheet: BMS
miR-31agomir							miR-31antagomir							miR-31agomir
0days	1days	3days	5days	7days	10days		0days	1days	3days	5days	7days	10days		0days	1days	3days	5days	7days	10days
0	3	6	10	9	10		0	3	4	5	8	8	mean	0	2.33333	4.91667	8.16667	9.5	9.91667
0	3	5	8	9	10		0	2	4	7	8	8	SD	0	0.745356	0.759203	0.799305	0.645497	0.640095
0	3	6	7	9	9		0	3	4	6	7	9
0	2	5	8	10	9		0	1	4	5	6	9		miR-31antagomir
0	1	5	9	9	10		0	1	3	6	8	10		0days	1days	3days	5days	7days	10days
0	3	5	8	10	11		0	3	5	5	6	10	mean	0	2.25	4.25	6	7.08333	9.25
0	2	5	8	9	10		0	2	5	6	8	9	SD	0	0.721688	0.721688	0.707107	0.953794	0.721688
0	1	4	9	11	10		0	3	4	6	7	10
0	3	5	8	10	11		0	2	5	7	7	9		Control
0	2	5	8	9	10		0	3	3	7	5	10		0days	1days	3days	5days	7days	10days
0	2	5	7	9	9		0	2	5	6	7	9	mean	0	2.25	4.5	7.08333	8	9.91667
0	3	3	8	10	10		0	2	5	6	8	10	SD	0	0.721688	0.645497	0.759203	0.707107	0.640095
Control
0days	1days	3days	5days	7days	10days
0	2	4	8	8	10
0	3	5	8	9	10
0	1	5	7	8	10
0	3	5	7	8	11
0	1	3	8	9	9
0	3	5	6	7	9
0	3	4	7	7	9
0	3	4	6	8	10
0	2	4	8	8	10
0	2	5	6	7	10
0	2	5	7	8	11
0	2	5	7	9	10

## Sheet: Relative strength
	miR-31agomir		miR-31antagomir		control				miR-31agomir		miR-31antagomir		control
number	5days	7days	5days	7days	5days	7days			5days	7days	5days	7days	5days	7days
1	15.874	28.795	10.553	11.672	13.623	16.101		mean	15.3267	27.0472	10.9777	10.9863	13.1048	15.0917
2	13.536	28.246	11.876	10.787	12.621	15.889		SD	1.02026	1.29066	0.65337	0.556869	0.530963	0.869781
3	14.564	26.593	10.718	9.992	13.634	15.729
4	16.479	27.657	10.61	11.527	13.542	14.846
5	15.271	25.733	10.23	11.156	12.934	14.022
6	16.236	25.259	11.879	10.784	12.275	13.963

## Sheet: animal-WB
Ratio of gray value of destination strip to gray value of internal reference strip					contral		MMP2	CXCR4
	MMP2	CXCR4				mean	0.388297	0.192408
contral	0.394311	0.235941				SD	0.00472462	0.0307956
miR-31agomir	0.612275	0.478193
miR-31antagomir	0.228364	0.129963			miR-31agomir		MMP2	CXCR4
						mean	0.596147	0.431524
Ratio of gray value of destination strip to gray value of internal reference strip						SD	0.0152486	0.0330741
	MMP2	CXCR4
contral	0.387813	0.171751			miR-31antagomir		MMP2	CXCR4
miR-31agomir	0.60048	0.410896				mean	0.206489	0.0939187
miR-31antagomir	0.195101	0.0694426				SD	0.0154721	0.0260261
Ratio of gray value of destination strip to gray value of internal reference strip
	MMP2	CXCR4
contral	0.382768	0.169533
miR-31agomir	0.575686	0.405482
miR-31antagomir	0.196002	0.0823506
