# Supplementary material for: MiR-31 improves spinal cord injury in mice by promoting the migration of bone marrow mesenchymal stem cells
Source: PLoS One. 2022 Sep 6;17(9):e0272499. doi: 10.1371/journal.pone.0272499 (PMC9447891; doi:10.1371/journal.pone.0272499)
Supplement: S2 File — (ZIP) [file pone.0272499.s002.zip]

Archive with 10 entries (7 files):
- Supporting Information/
- Supporting Information/Fig5/
- Supporting Information/Fig5/╒┼╙±╛Ω ╒√└φ.tif
- Supporting Information/Fig5/╒┼╙±╛Ω ╒√└φ╗╥.tif
- Supporting Information/Fig5/╒┼╙±╛Ω294.tif
- Supporting Information/Fig7/
- Supporting Information/Fig7/╒┼╙±╛Ω ╒√└φ.tif
- Supporting Information/Fig7/╒┼╙±╛Ω ╒√└φ╗╥.tif
- Supporting Information/Fig7/╒┼╙±╛Ω876.tif
- Supporting Information/S1_raw_images.pdf
